# Supplementary material for: Dynamics of Fertility-Related Traits in Tomato Landraces under Mild and Severe Heat Stress
Source: Plants (Basel). 2022 Mar 25;11(7):881. doi: 10.3390/plants11070881 (PMC9002612; doi:10.3390/plants11070881)
Supplement: Supplementary file 1 [file plants-11-00881-s001.zip]

Archive with 1 entries (1 files):
- Supplementary Tables S1-S3_Mazzucato.xlsx
