# Supplementary material for: Dynamics of Fertility-Related Traits in Tomato Landraces under Mild and Severe Heat Stress
Source: Plants (Basel). 2022 Mar 25;11(7):881. doi: 10.3390/plants11070881 (PMC9002612; doi:10.3390/plants11070881)
Supplement: Supplementary file 1 [file plants-11-00881-s001.zip › Supplementary Tables S1-S3_Mazzucato.xlsx]

## Sheet: Table S1
Table S1. Three-way factorial analysis of variance for plant height (PH), stigma position (SP), pollen viability (PV), number of flowers per inflorescence (NF) and fruit set (FSET). Significance of the main factors "Code", "Year" and "Field" and of their first and second order interactions. *, ** and *** indicate significance for P≤0.05, 0.01 and 0.001 respectively.
Trait		Source of variation
		Code	Year	Field	Code*Year	Year*Field	Code*Field	Code*Year*Field
PH		***	***	***	***	***	***	-
SP		***	***	-	**	***	***	***
PV		***	***	***	**	-	**	***
NF		***	*	***	-	-	-	*
FSET		***	***	***	-	*	**	-

## Sheet: Table S2
Table S2. One-way analysis of variance for plant height (PH), stigma position (SP), pollen viability (PV), number of flowers per inflorescence (NF), and fruit set (FSET) recorded in control and heat conditions in 2007 and 2019, and for fruit weight (FW), yield (Y) and number of seeds per fruit (SxF) in control and heat conditions in 2019. For each variable, the values in control and in heat condi…
YEAR	CODE	PHC		PHH		SPC		SPH		PVC		PVH		NFC		NFH		FSETC		FSETH		FWC		FWH		YC		YH		SxFC		SxFH		ΔPH	ΔSP	ΔPV	ΔNF	ΔFSET	ΔFW	ΔY	ΔSxF	Mean Δ-variables
2007	CHI	51	e	47.5	de	1	c	1	c	93.9	c	94.3	bc	9.2	ab	7.5	abc	69	abc	60.8	a	-1		-		-		-		-		-		-0.0686275	0	0.00425985	-0.184783	-0.118841	-	-	-	0.0753021
	MON	110	ab	92.5	ab	1.67	b	2	b	99	ab	96	ab	9.8	a	9.5	a	74.8	ab	51.1	ab	-		-		-		-		-		-		-0.159091	0.197605	-0.030303	-0.0306122	-0.316845	-	-	-	0.146891
	SAL	56.5	e	45	e	1	c	1	c	99.4	a	89.3	c	7.9	abc	7.8	ab	83.8	a	62.6	a	-		-		-		-		-		-		-0.20354	0	-0.10161	-0.0126582	-0.252983	-	-	-	0.114158
	Can	115	a	92.5	ab	2.38	a	1.25	c	83.4	d	73.8	d	7.9	abc	6	bcde	30.2	e	12.2	c	-		-		-		-		-		-		-0.195652	-0.47479	-0.115108	-0.240506	-0.596026	-	-	-	0.324417
	CFio	125	a	100	a	2.5	a	2.29	ab	81.4	d	97.6	ab	5.4	e	5.4	de	43.3	de	33.6	b	-		-		-		-		-		-		-0.2	-0.084	0.199017	0	-0.224018	-	-	-	0.141407
	CBue	122.5	a	96.25	a	2.38	a	2.67	a	96.3	bc	97.5	ab	7.1	cd	6.4	bcde	31.1	e	32.3	b	-		-		-		-		-		-		-0.214286	0.121849	0.0124611	-0.0985915	0.0385852	-	-	-	0.0971545
	SMar	92.5	cd	72.5	c	2.5	a	2.58	a	94.1	c	93.5	bc	5.5	de	4.8	e	63.1	bcd	42	ab	-		-		-		-		-		-		-0.216216	0.032	-0.0063762	-0.127273	-0.33439	-	-	-	0.143251
	SBol	97.5	bc	81.25	bc	1.79	b	1	c	100	a	96.7	ab	7.9	abc	6.7	bcd	47.4	de	45.8	ab	-		-		-		-		-		-		-0.166667	-0.441341	-0.033	-0.151899	-0.0337553	-	-	-	0.165332
	Spa	84.5	cd	78.75	c	1.5	b	1	c	94.8	c	98.7	a	5.6	de	5.7	cde	53.3	cd	44.3	ab	-		-		-		-		-		-		-0.0680473	-0.333333	0.0411392	0.0178571	-0.168856	-	-	-	0.125847
	Tper	77.5	d	58.75	d	1.18	c	1.13	c	98.7	ab	96.9	ab	5.3	de	4.8	de	46.1	de	33.9	bc	-		-		-		-		-		-		-0.241935	-0.0423729	-0.0182371	-0.0943396	-0.264642	-	-	-	0.132305
2019	CHI	50.8	ef	52.7	cd	1	e	1.13	e	93.8	ab	84.7	c	7.3	b	7.5	b	44.2	b	42.3	ab	54	cd	41.9	de	515	ab	388	ns	44.8	cd	44.2	bcd	0.0374016	0.13	-0.0970149	0.0273973	-0.0429864	-0.224074	-0.246602	-0.0133929	0.102359
	MON	73	b	70.5	b	1.75	c	2.27	bc	96.6	a	93.1	a	9	a	9.6	a	45.1	b	35.8	b	40.6	d	34.3	ef	490	abc	344	ns	31.9	de	42.7	cd	-0.0342466	0.297143	-0.0362319	0.0666667	-0.206208	-0.155172	-0.297959	0.338558	0.179023
	SAL	44.6	f	35.8	f	1	e	1	e	88.3	bcd	85.4	bc	7.1	bc	5.8	cd	68	a	39.2	b	48.4	d	27.8	f	673	a	179	ns	71.8	bc	58.5	abc	-0.197309	0	-0.0328426	-0.183099	-0.423529	-0.42562	-0.734027	-0.185237	0.272708
	Can	63.9	c	55	cd	1.87	c	1.76	d	79.7	cd	68	d	6.6	bcd	7.7	b	15.5	d	8.1	d	161.4	a	53.5	cd	483	abc	244	ns	121.1	a	96.8	ab	-0.13928	-0.0588235	-0.146801	0.166667	-0.477419	-0.668525	-0.494824	-0.200661	0.294125
	CFio	92	a	86.2	a	2.43	ab	2.64	ab	93.8	ab	86.9	abc	5.4	ef	3.8	f	24.3	cd	43.6	ab	87.8	b	77.8	bc	327	bcd	361	ns	72.7	bc	111.8	a	-0.0630435	0.0864198	-0.0735608	-0.296296	0.794239	-0.113895	0.103976	0.537827	0.258657
	CBue	86.3	a	59.1	c	2.78	a	2.81	a	93.4	ab	92.3	ab	7.4	b	5.8	cde	24	c	20.7	c	72.9	bc	90.8	ab	393	bcd	463	ns	23.2	de	59.9	abc	-0.31518	0.0107914	-0.0117773	-0.216216	-0.1375	0.245542	0.178117	1.5819	0.337127
	SMar	63.8	c	59.8	c	2.31	b	2.74	a	80.2	d	79.4	c	5.5	def	6	cde	42.5	b	36.2	b	40.8	d	39.3	de	293	cd	228	ns	15.8	e	32.1	cd	-0.0626959	0.186147	-0.00997506	0.0909091	-0.148235	-0.0367647	-0.221843	1.03165	0.223527
	SBol	45.6	ef	51.2	de	1.19	de	1.61	d	91.9	ab	87.3	abc	9	a	6.9	bc	27.8	c	16.3	c	80.8	b	78	bc	680	a	219	ns	50.1	cd	15.9	d	0.122807	0.352941	-0.0500544	-0.233333	-0.413669	-0.0346535	-0.677941	-0.682635	0.321004
	Spa	58.1	cd	60.1	c	1.7	c	1.62	d	90.6	abc	81.9	c	6	cde	4.7	ef	27.8	c	52.7	a	53.7	cd	47.9	de	263	d	332	ns	78.6	bc	78.7	abc	0.0344234	-0.0470588	-0.0960265	-0.216667	0.895683	-0.108007	0.262357	0.00127226	0.207687
	Tper	52	de	45.2	e	1.25	d	1.92	cd	89	bcd	92.5	ab	4.6	f	4.5	ef	23.7	cd	23	c	90.3	b	126	a	334	bcd	433	ns	102.5	ab	103.9	a	-0.130769	0.536	0.0393258	-0.0217391	-0.0295359	0.395349	0.296407	0.0136585	0.182848
1 Missing data

## Sheet: Table S3
Table S3. Percentage of explained variation, loadingvalues s and coordinates of the ten studied varieties, for the two first principal components (PCs) derived from five phenotypic variables (plant height, PH; stigma position, SP; pollen viability, PV; number of flowers per inflorescence, NF; fruit set, FSET). Variety names are abbreviated as follows; Chico III, CHI; Monalbo, MON; Saladette, SAL;…
Parameter	Level	2007						2019
		CF			HF			CF			HF
		PC1	PC2		PC1	PC2		PC1	PC2		PC1	PC2
Variation	Proportion	0.593	0.186		0.438	0.265		0.459	0.304		0.374	0.254
	Cumulative	0.593	0.778		0.438	0.703		0.459	0.763		0.374	0.628
Loadings	PH	-0.50681	0.410939		0.566711	0.23445		0.57268	0.340608		0.620779	0.214115
	SP	-0.529678	0.237672		0.459195	0.447322		0.613146	0.107991		0.580893	0.467446
	PV	0.390355	0.2191		-0.062213	0.747751		-0.05836	0.718959		0.297128	-0.181203
	NF	0.275819	0.851963		-0.351788	0.1792		-0.274887	0.582479		-0.33056	0.465315
	FSET	0.483872	0.028196		-0.583398	0.392036		-0.465961	0.127046		0.28221	-0.697349
Coordinates	CHI	1.25909	-0.01202		-1.48176	-0.13517		-1.11098	0.3449		-0.80635	-0.75161
	MON	0.54789	1.82196		-0.18664	1.14085		-0.22447	1.77783		0.55948	0.77054
	SAL	1.61296	-0.26083		-1.58857	-0.57914		-1.64054	-0.29377		-1.29793	-1.41577
	Can	-1.15677	0.64509		1.1935	-2.33681		0.65209	-1.08962		-1.18723	1.74681
	Cfio	-1.40391	-0.57603		1.111	0.78928		1.44545	0.48503		1.94023	-0.34972
	Cbue	-0.94642	0.70808		1.01252	0.95755		1.21649	1.02841		0.67008	0.70442
	Smar	-0.41364	-0.6992		0.60888	0.18811		0.45185	-1.18451		0.45251	0.37138
	Sbol	0.20195	0.86018		-0.36461	0.11441		-0.8962	0.45258		-0.65131	0.55929
	Spa	-0.01115	-1.10032		-0.22987	0.30869		0.1442	-0.31909		0.31651	-1.25308
	Tper	0.30999	-1.38689		-0.07444	-0.44778		-0.03789	-1.20175		0.004	-0.38226
